# Supplementary material for: Real experiences and care needs of frail older patients: a systematic review of qualitative studies
Source: Front Public Health. 2025 Oct 1;13:1679832. doi: 10.3389/fpubh.2025.1679832 (PMC12521136; doi:10.3389/fpubh.2025.1679832)
Supplement: Supplementary file 1 [file Data_Sheet_1.zip]

Archive with 5 entries (4 files):
- supplementary files/
- supplementary files/Appendix 1.docx
- __MACOSX/supplementary files/._Appendix 1.docx
- supplementary files/Table S1.docx
- __MACOSX/supplementary files/._Table S1.docx
